# Supplementary material for: Assessment of malaria transmission intensity and insecticide resistance mechanisms in three rural areas of the Moyen Ogooué Province of Gabon
Source: Parasit Vectors. 2022 Jun 20;15:217. doi: 10.1186/s13071-022-05320-9 (PMC9208124; doi:10.1186/s13071-022-05320-9)
Supplement: Supplementary file 1 — Additional file 1. Sequence identification of Anopheles sp. using ITS2. [file 13071_2022_5320_MOESM1_ESM.xlsx]

## Sheet: Sheet1
ID	Species	Accession number on Genbank	Species from NCBI	Per. Identity %	Query cover
Bi17	failed	OL895462	Anopheles gambiae isolate KH01 5.8S ribosomal RNA gene, partial sequence; internal transcribed spacer 2, complete sequence; and large subunit ribosomal RNA gene, partial sequence	99.82	99
Bi18	failed	OL895463	Anopheles gambiae isolate KH01 5.8S ribosomal RNA gene, partial sequence; internal transcribed spacer 2, complete sequence; and large subunit ribosomal RNA gene, partial sequence	99.82	99
Bi33	failed	OL895464	Anopheles gambiae isolate KH01 5.8S ribosomal RNA gene, partial sequence; internal transcribed spacer 2, complete sequence; and large subunit ribosomal RNA gene, partial sequence	99.82	99
Bi34	failed	OL895465	Anopheles gambiae isolate KH01 5.8S ribosomal RNA gene, partial sequence; internal transcribed spacer 2, complete sequence; and large subunit ribosomal RNA gene, partial sequence	99.65	99
Bi35	failed	OL895466	Anopheles gambiae isolate KH01 5.8S ribosomal RNA gene, partial sequence; internal transcribed spacer 2, complete sequence; and large subunit ribosomal RNA gene, partial sequence	99.82	99
Bi81	failed	OL895467	Anopheles gambiae isolate KH01 5.8S ribosomal RNA gene, partial sequence; internal transcribed spacer 2, complete sequence; and large subunit ribosomal RNA gene, partial sequence	99.82	99
Bi90	failed	OL895468	Anopheles gambiae isolate KH01 5.8S ribosomal RNA gene, partial sequence; internal transcribed spacer 2, complete sequence; and large subunit ribosomal RNA gene, partial sequence	99.82	99
Pk13	failed	OL895469	Anopheles gambiae isolate H12P 5.8S ribosomal RNA gene, partial sequence; internal transcribed spacer 2, complete sequence; and 28S ribosomal RNA gene, partial sequence	99.82	99
Pk25	failed	OL895470	Anopheles gambiae isolate H12P 5.8S ribosomal RNA gene, partial sequence; internal transcribed spacer 2, complete sequence; and 28S ribosomal RNA gene, partial sequence	99.82	99
Si26	failed	OL895471	Anopheles gambiae isolate KH01 5.8S ribosomal RNA gene, partial sequence; internal transcribed spacer 2, complete sequence; and large subunit ribosomal RNA gene, partial sequence	99.65	98
Si140	failed	OL895472	Anopheles gambiae isolate KH01 5.8S ribosomal RNA gene, partial sequence; internal transcribed spacer 2, complete sequence; and large subunit ribosomal RNA gene, partial sequence	99.82	99
Si165	failed	OL895500	Anopheles gambiae 5.8S ribosomal RNA gene, partial sequence; internal transcribed spacer 2, complete sequence; and 28S ribosomal RNA gene, partial sequence	99.65	98
Si308	Anopheles coluzzii	OL895501	Anopheles gambiae 5.8S ribosomal RNA gene, partial sequence; internal transcribed spacer 2, complete sequence; and 28S ribosomal RNA gene, partial sequence	99.82	99
Si172	failed	OL895473	Anopheles gambiae isolate KH01 5.8S ribosomal RNA gene, partial sequence; internal transcribed spacer 2, complete sequence; and large subunit ribosomal RNA gene, partial sequence	99.82	99
Si252	failed	OL895474	Anopheles gambiae isolate H12P 5.8S ribosomal RNA gene, partial sequence; internal transcribed spacer 2, complete sequence; and 28S ribosomal RNA gene, partial sequence	99.29	99
Si270	failed	OL895475	Anopheles gambiae isolate KH01 5.8S ribosomal RNA gene, partial sequence; internal transcribed spacer 2, complete sequence; and large subunit ribosomal RNA gene, partial sequence	100	98
Si380	failed	OL895476	Anopheles gambiae isolate KH01 5.8S ribosomal RNA gene, partial sequence; internal transcribed spacer 2, complete sequence; and large subunit ribosomal RNA gene, partial sequence	99.46	95
Si414	failed	OL895477	Anopheles gambiae isolate KH01 5.8S ribosomal RNA gene, partial sequence; internal transcribed spacer 2, complete sequence; and large subunit ribosomal RNA gene, partial sequence	99.82	97
Si417	failed	OL895503	Anopheles gambiae isolate KH01 5.8S ribosomal RNA gene, partial sequence; internal transcribed spacer 2, complete sequence; and large subunit ribosomal RNA gene, partial sequence	99.82	98
Si428	failed	OL895478	Anopheles gambiae isolate KH01 5.8S ribosomal RNA gene, partial sequence; internal transcribed spacer 2, complete sequence; and large subunit ribosomal RNA gene, partial sequence	100	99
Si448	failed	OL895479	Anopheles gambiae voucher 214 5.8S ribosomal RNA gene, partial sequence; internal transcribed spacer 2, complete sequence; and 28S ribosomal RNA gene, partial sequence	99.63	99
Si453	failed	OL895480	Anopheles gambiae isolate KH01 5.8S ribosomal RNA gene, partial sequence; internal transcribed spacer 2, complete sequence; and large subunit ribosomal RNA gene, partial sequence	100	99
Si288	failed	OL895481	Anopheles gambiae isolate KH01 5.8S ribosomal RNA gene, partial sequence; internal transcribed spacer 2, complete sequence; and large subunit ribosomal RNA gene, partial sequence	100	98
Si375	failed	OL895482	Anopheles gambiae isolate KH01 5.8S ribosomal RNA gene, partial sequence; internal transcribed spacer 2, complete sequence; and large subunit ribosomal RNA gene, partial sequence	99.1	97
Si454	failed	OL895483	Anopheles gambiae isolate KH01 5.8S ribosomal RNA gene, partial sequence; internal transcribed spacer 2, complete sequence; and large subunit ribosomal RNA gene, partial sequence	99.82	98
Si498	failed	OL895484	Anopheles gambiae isolate H12P 5.8S ribosomal RNA gene, partial sequence; internal transcribed spacer 2, complete sequence; and 28S ribosomal RNA gene, partial sequence	99.82	98
Si712	failed	OL895485	Anopheles gambiae isolate H12P 5.8S ribosomal RNA gene, partial sequence; internal transcribed spacer 2, complete sequence; and 28S ribosomal RNA gene, partial sequence	99.82	98
Si713	failed	OL895486	Anopheles gambiae isolate KH01 5.8S ribosomal RNA gene, partial sequence; internal transcribed spacer 2, complete sequence; and large subunit ribosomal RNA gene, partial sequence	99.82	98
Si754	failed	OL895487	Anopheles gambiae isolate KH01 5.8S ribosomal RNA gene, partial sequence; internal transcribed spacer 2, complete sequence; and large subunit ribosomal RNA gene, partial sequence	99.82	98
Si5	Anopheles moucheti	OL895488	Anopheles moucheti cf. moucheti isolate MOU.2019CAM.ABDOMEN30 5.8S ribosomal RNA gene, partial sequence; internal transcribed spacer 2, complete sequence; and large subunit ribosomal RNA gene, partial sequence	100	91
Si1	Anopheles coustani	OL895489	Anopheles coustani 5.8S ribosomal RNA gene, partial sequence; internal transcribed spacer 2, complete sequence; and 28S ribosomal RNA gene, partial sequence	99.52	98
Si127	Anopheles moucheti	OL895490	Anopheles moucheti cf. moucheti isolate MOU.2019CAM.ABDOMEN30 5.8S ribosomal RNA gene, partial sequence; internal transcribed spacer 2, complete sequence; and large subunit ribosomal RNA gene, partial sequence	100	92
Bi51	Anopheles gambiae s.s.	OL895491	Anopheles gambiae isolate KH01 5.8S ribosomal RNA gene, partial sequence; internal transcribed spacer 2, complete sequence; and large subunit ribosomal RNA gene, partial sequence	99.82	98
Bi55	Anopheles coluzzii	OL895492	Anopheles gambiae 5.8S ribosomal RNA gene, partial sequence; internal transcribed spacer 2, complete sequence; and 28S ribosomal RNA gene, partial sequence	99.82	99
Bi83	failed	OL895493	Anopheles gambiae isolate H12P 5.8S ribosomal RNA gene, partial sequence; internal transcribed spacer 2, complete sequence; and 28S ribosomal RNA gene, partial sequence	99.82	99
Bi95	Anopheles gambiae s.s.	OL895494	Anopheles gambiae isolate H12P 5.8S ribosomal RNA gene, partial sequence; internal transcribed spacer 2, complete sequence; and 28S ribosomal RNA gene, partial sequence	99.82	97
Bi110	Anopheles moucheti	OL895495	Anopheles gambiae isolate KH01 5.8S ribosomal RNA gene, partial sequence; internal transcribed spacer 2, complete sequence; and large subunit ribosomal RNA gene, partial sequence	99.65	98
Bi120	Anopheles coluzzii	OL895496	Anopheles gambiae 5.8S ribosomal RNA gene, partial sequence; internal transcribed spacer 2, complete sequence; and 28S ribosomal RNA gene, partial sequence	99.82	98
Bi176	Anopheles gambiae s.s./Anopheles coluzzii	OL895515	Anopheles gambiae isolate KH01 5.8S ribosomal RNA gene, partial sequence; internal transcribed spacer 2, complete sequence; and large subunit ribosomal RNA gene, partial sequence	99.65	98
Si19	Anopheles gambiae s.s.	OL895497	Anopheles gambiae isolate KH01 5.8S ribosomal RNA gene, partial sequence; internal transcribed spacer 2, complete sequence; and large subunit ribosomal RNA gene, partial sequence	99.65	98
Si22	Anopheles moucheti	OL895498	Anopheles moucheti cf. moucheti isolate MOU.2019CAM.ABDOMEN30 5.8S ribosomal RNA gene, partial sequence; internal transcribed spacer 2, complete sequence; and large subunit ribosomal RNA gene, partial sequence	99.61	91
Si100	Anopheles gambiae s.s.	OL895499	Anopheles gambiae isolate KH01 5.8S ribosomal RNA gene, partial sequence; internal transcribed spacer 2, complete sequence; and large subunit ribosomal RNA gene, partial sequence	99.65	98
Si383	failed	OL895502	Anopheles gambiae 5.8S ribosomal RNA gene, partial sequence; internal transcribed spacer 2, complete sequence; and 28S ribosomal RNA gene, partial sequence	100	99
Si561	failed	OL895504	Anopheles gambiae isolate KH01 5.8S ribosomal RNA gene, partial sequence; internal transcribed spacer 2, complete sequence; and large subunit ribosomal RNA gene, partial sequence	99.65	99
Si602	Anopheles moucheti	OL895505	Anopheles moucheti cf. moucheti isolate MOU.2019CAM.ABDOMEN30 5.8S ribosomal RNA gene, partial sequence; internal transcribed spacer 2, complete sequence; and large subunit ribosomal RNA gene, partial sequence	99.8	91
Si756	failed	OL895506	Anopheles moucheti cf. moucheti isolate MOU.2019CAM.ABDOMEN30 5.8S ribosomal RNA gene, partial sequence; internal transcribed spacer 2, complete sequence; and large subunit ribosomal RNA gene, partial sequence	99.8	91
Si757	Anopheles moucheti	OL895507	Anopheles moucheti cf. moucheti isolate MOU.2019CAM.ABDOMEN30 5.8S ribosomal RNA gene, partial sequence; internal transcribed spacer 2, complete sequence; and large subunit ribosomal RNA gene, partial sequence	99.8	91
Bi119	failed	OL895508	Anopheles gambiae isolate KH01 5.8S ribosomal RNA gene, partial sequence; internal transcribed spacer 2, complete sequence; and large subunit ribosomal RNA gene, partial sequence	99.65	98
Bi143	failed	OL895509	Anopheles gambiae isolate H12P 5.8S ribosomal RNA gene, partial sequence; internal transcribed spacer 2, complete sequence; and 28S ribosomal RNA gene, partial sequence	99.82	98
Bi156	failed	OL895510	Anopheles gambiae isolate KH01 5.8S ribosomal RNA gene, partial sequence; internal transcribed spacer 2, complete sequence; and large subunit ribosomal RNA gene, partial sequence	99.82	98
Bi163	failed	OL895511	Anopheles gambiae isolate KH01 5.8S ribosomal RNA gene, partial sequence; internal transcribed spacer 2, complete sequence; and large subunit ribosomal RNA gene, partial sequence	99.82	98
Bi164	failed	OL895512	Anopheles gambiae isolate KH01 5.8S ribosomal RNA gene, partial sequence; internal transcribed spacer 2, complete sequence; and large subunit ribosomal RNA gene, partial sequence	99.82	98
Si262	Anopheles coluzzii	OL895513	Anopheles gambiae 5.8S ribosomal RNA gene, partial sequence; internal transcribed spacer 2, complete sequence; and 28S ribosomal RNA gene, partial sequence	99.82	98
Si02	Anopheles gambiae s.s.	OL895514	Anopheles gambiae isolate KH01 5.8S ribosomal RNA gene, partial sequence; internal transcribed spacer 2, complete sequence; and large subunit ribosomal RNA gene, partial sequence	99.82	98
